# Supplementary material for: A multi-omics approach to Epstein-Barr virus immortalization of B-cells reveals EBNA1 chromatin pioneering activities targeting nucleotide metabolism
Source: PLoS Pathog. 2021 Jan 26;17(1):e1009208. doi: 10.1371/journal.ppat.1009208 (PMC7864721; doi:10.1371/journal.ppat.1009208)
Supplement: S1 Table — (XLSX) [file ppat.1009208.s001.xlsx]

## Sheet: Sheet1
Name	Oligo (5' -> 3')
ADA_forward	CAC CAG CCC AAC TGG TCC
ADA_reverse	TCT CAT CTC CAG CCA GGT CA
Actin_forward	CCA ACC GCG AGA AGA TGA
Actin_reverse	CCA GAG GCG TAC AGG GAT AG
GUSB_forward	CGC CCT GCC TAT CTG TAT TC
GUSB_reverse	TCC CCA CAG GGA GTG TGT AG
