# Supplementary material for: A multi-omics approach to Epstein-Barr virus immortalization of B-cells reveals EBNA1 chromatin pioneering activities targeting nucleotide metabolism
Source: PLoS Pathog. 2021 Jan 26;17(1):e1009208. doi: 10.1371/journal.ppat.1009208 (PMC7864721; doi:10.1371/journal.ppat.1009208)
Supplement: S2 Table — (XLSX) [file ppat.1009208.s002.xlsx]

## Sheet: MetaboAnalyst
HMDB Name	HMDB ID	d0.1	d2.1	d7.1	d21.1	d0.2	d2.2	d7.2	d21.2	Sample
		Day_0	Day_2	Day_7	Day_21	Day_0	Day_2	Day_7	Day_21	Time
		Donor_1	Donor_1	Donor_1	Donor_1	Donor_2	Donor_2	Donor_2	Donor_2	Subject
1-Methylhistidine	HMDB00001	1.94646e+06	2.19652e+06	2.84595e+06	4.27677e+06	910390	2.5846e+06	7.36143e+06	7.5788e+06
Deoxyuridine	HMDB00012	36252.6	21149.5	14407.4	29799.1	24796.8	13463.2	17599.1	25695.5
3-Methylphenylacetic acid	HMDB02222	20894.8	14927.8	48318.2	24054.8	23963.9	13843.1	21429.6	8050.89
Gamma-Aminobutyric acid	HMDB00112	10508.8	94579.1	277657	408792	9721.01	90901.4	435851	397828
4-Pyridoxic acid	HMDB00017	65249.1	41011.8	44212.1	41104.9	33950.2	50401.9	61054.6	50886.6
7-Methylguanosine	HMDB01107	11095.1	3345.8	8932.56	1224.24	9971.51	16538.8	6305.33	6305.46
Oxoglutaric acid	HMDB00208	0	0	376863	0	0	0	312768	0
Acetoacetic acid	HMDB00060	1.37903e+07	1.18955e+07	1.64766e+07	1.74865e+07	1.1623e+07	1.21087e+07	1.45031e+07	1.88835e+07
Acetyl-CoA	HMDB01206	17865	16026	39145.3	5780.03	10881.8	13661.3	84806.4	9192.22
L-Acetylcarnitine	HMDB00201	6.55444e+06	5.37515e+06	6.50113e+06	2.85997e+06	7.75111e+06	6.93066e+06	7.57271e+06	3.44279e+06
Acetylcholine	HMDB00895	130844	223643	144459	27287.1	63703.9	90742.3	61941.6	46734.2
cis-Aconitic acid	HMDB00072	214817	243995	861391	437040	232141	334467	1.33606e+06	767118
Adenine	HMDB00034	101678	45631.8	148311	78681.7	81926.8	62662.3	366660	64225.1
Adenosine	HMDB00050	3.79949e+06	457815	2.72942e+06	1.17422e+06	2.12809e+06	175979	363493	371480
ADP	HMDB01341	92250	103677	378137	157866	40907.4	127982	435451	276256
L-Alanine	HMDB00161	2.50453e+06	4.91669e+06	1.08128e+07	1.09877e+07	1.59018e+06	5.60288e+06	2.60345e+07	1.72884e+07
Allantoin	HMDB00462	8248.57	13499.9	20026.9	16109.5	4162.26	12190.5	32217.7	23542.5
Adenosine monophosphate	HMDB00045	414181	393995	1.06771e+06	545000	395689	386725	1.33848e+06	653329
L-Arginine	HMDB00517	1.12947e+06	1.00739e+06	693971	824199	668202	1.37591e+06	1.70799e+06	1.97653e+06
L-Asparagine	HMDB00168	191769	290208	592334	601593	106693	372748	1.01772e+06	921968
L-Aspartic acid	HMDB00191	765678	1.96865e+06	4.09031e+06	623851	888297	2.28519e+06	6.01115e+06	922812
Adenosine triphosphate	HMDB00538	582647	815618	1.97171e+06	857837	329409	957303	4.55587e+06	3092.59
Betaine	HMDB00043	4.69502e+06	8.8171e+06	1.43511e+07	1.18395e+07	3.83203e+06	7.5062e+06	2.15163e+07	1.48422e+07
Biotin	HMDB00030	102895	100941	137463	121861	91652.9	110580	130679	113506
L-Carnitine	HMDB00062	1.69622e+06	3.50867e+06	7.18847e+06	4.91735e+06	1.68666e+06	3.49317e+06	1.41136e+07	3.28815e+06
Choline	HMDB00097	3.66663e+06	7.52149e+06	6.93999e+06	3.11826e+06	3.98992e+06	6.52467e+06	1.35446e+07	6.23574e+06
Citraconic acid	HMDB00634	176917	154507	239686	209836	193199	141981	159202	176327
Citric acid	HMDB00094	305949	151603	1.246e+06	641645	165849	190606	1.89074e+06	1.22909e+06
Citrulline	HMDB00904	544685	561273	1.01199e+06	515881	380460	727368	1.93668e+06	379968
Creatine	HMDB00064	4.18254e+06	1.04363e+07	1.51547e+07	7.37148e+06	5.81729e+06	1.16953e+07	1.7886e+07	1.03922e+07
Creatinine	HMDB00562	2.87856e+06	3.15622e+06	3.41836e+06	2.56149e+06	1.83159e+06	3.53417e+06	6.90298e+06	4.60624e+06
L-Cystine	HMDB00192	93179.6	92892.5	38454.4	38935.5	39765.5	108273	66397.8	76148.6
Cytidine	HMDB00089	683691	198576	398406	632885	199140	204659	508900	1.00062e+06
Gluconic acid	HMDB00625	23509.8	33475	45395.3	17848.9	9927.79	28833.8	113198	46150.6
D-Glyceraldehyde 3-phosphate	HMDB01112	135861	5384.74	61662.7	10062.7	79781.6	12482.2	212262	18617.8
D-Sedoheptulose 7-phosphate	HMDB01068	0	0	25712.4	0	0	0	18592.1	0
Deoxyadenosine monophosphate	HMDB00905	0	13961.2	0	12610.6	0	20007.2	0	12613
Deoxyadenosine	HMDB00101	6263.07	0	6304.26	0	0	11195.7	7553.53	0
Deoxyribose 5-phosphate	HMDB01031	0	0	38716.6	0	0	0	44793.9	0
dGTP	HMDB01440	588906	1.07104e+06	2.53113e+06	1.06101e+06	665726	975288	5.26335e+06	1.48273e+06
Dihydroxyacetone phosphate	HMDB01473	83352.5	13497.7	44714.8	5222.8	59648.9	10881.6	170826	8611.24
Dimethylglycine	HMDB00092	152750	111458	151202	139848	70246.9	116240	278645	222245
L-Pipecolic acid	HMDB00716	63663.6	99821.8	62913.2	36286	61342.1	79473.4	173914	93050.7
Ethanolamine	HMDB00149	89007.6	104897	54603.9	141776	70855.8	81647.8	79165.1	143635
FAD	HMDB01248	17865.1	25484	59899.3	28374.1	22331	22331.2	87485.8	39670.8
D-Fructose	HMDB00660	309859	344889	158429	148649	171401	310500	407944	287167
D-Glucose	HMDB00122	1.77934e+06	1.76075e+06	834261	99259	788512	1.81621e+06	1.45969e+06	150186
L-Glutamic acid	HMDB00148	1.46286e+07	3.08775e+07	6.45216e+07	1.62317e+07	1.35521e+07	2.84121e+07	9.13188e+07	2.1428e+07
L-Glutamine	HMDB00641	4.28284e+07	6.43572e+07	6.97856e+07	3.80572e+06	2.00946e+07	7.31718e+07	1.02351e+08	4.0611e+06
Oxidized glutathione	HMDB03337	41444.4	6095.99	89678.8	46145.5	72254.7	28733.9	176278	71335.3
Glutathione	HMDB00125	386916	106923	699149	376818	406809	146794	1.81989e+06	814564
Glycerophosphocholine	HMDB00086	2.95994e+06	2.92542e+07	1.0601e+07	3.16129e+06	3.13409e+06	1.85488e+07	1.25505e+07	6.27496e+06
Glycine	HMDB00123	13391.9	369168	131561	230120	34151.4	299766	154256	159900
Glyoxylic acid	HMDB00119	29030	29773.3	29894.8	26113.6	10817.9	28377	12551.6	13355.5
Guanosine monophosphate	HMDB01397	58545.8	18134.5	41944.5	45343.2	22995.5	20990.1	80369.9	51672.3
Guanosine triphosphate	HMDB01273	7399.95	10446.4	36689.2	7362.3	12420.4	12191.4	38894.7	8270.89
Guanosine	HMDB00133	291641	23372.3	161575	73290.1	95894.3	16815.3	110607	49392.7
L-Histidine	HMDB00177	1.20758e+06	1.21087e+06	1.95937e+06	1.35116e+06	705366	1.50037e+06	3.88622e+06	2.34283e+06
Hydroxyisocaproic acid	HMDB00746	6831.65	5383.07	20725.2	12193.1	10921	7208.25	0	8306.43
4-Hydroxyphenylpyruvic acid	HMDB00707	7759.13	0	14803.1	15236.7	18285.1	10888.5	8337.27	11339.1
4-Hydroxyproline	HMDB00725	1.00117e+06	1.9742e+06	4.46009e+06	4.01329e+06	445863	2.30156e+06	9.77158e+06	6.2022e+06
Hypoxanthine	HMDB00157	391684	114403	12739.9	33122.2	320868	78912.8	14101.2	38849
Imidazole	HMDB01525	66821.7	69319.2	77091.4	71979.2	85113.9	65817.6	81779.6	62291.6
Inosinic acid	HMDB00175	501949	77388.8	96182.2	43689.8	129247	47708.5	66652.9	71133.9
Indoleacrylic acid	HMDB00734	33455.8	77958.1	84220.4	64679.8	87446.2	73529.8	51593.9	50116.4
Inosine	HMDB00195	878152	58376	57034.5	39616.6	496833	17413.4	34395.1	22610.1
L-isoleucine	HMDB00172	2.94621e+06	4.88706e+06	5.21734e+06	1.72718e+06	1.62512e+06	5.0298e+06	1.07935e+07	2.3179e+06
Kynurenic acid	HMDB00715	222073	197842	226868	235553	188927	239621	226821	191602
L-Kynurenine	HMDB00684	0	12878.8	0	0	0	8932.33	12611.3	0
Argininosuccinic acid	HMDB00052	0	0	19222.9	38192.3	0	7955.1	64018.9	72366.3
L-Lactic acid	HMDB00190	1.58547e+06	1.45939e+06	3.68129e+06	5.0021e+06	940099	1.81972e+06	1.00356e+07	8.47362e+06
L-Leucine	HMDB00687	5.68293e+06	5.68907e+06	7.55238e+06	1.64549e+06	2.1166e+06	6.56374e+06	1.32411e+07	1.85888e+06
L-Lysine	HMDB00182	418587	360157	247450	84188.7	231518	422787	478276	75387.8
L-Malic acid	HMDB00156	2.03929e+06	1.79548e+06	1.05344e+07	2.89452e+06	1.59325e+06	1.82858e+06	1.6096e+07	5.21583e+06
Maleic acid	HMDB00176	187005	243657	152469	175771	127190	185349	166533	183028
L-Methionine	HMDB00696	299280	414033	488352	240176	147347	404673	750764	318085
Methionine sulfoxide	HMDB02005	267134	419282	525378	365248	167624	270914	430916	248488
1-Methylnicotinamide	HMDB00699	6889.06	11087.1	0	0	0	10115.8	0	3494.15
Myo-inositol	HMDB00211	828335	916050	3.16941e+06	1.18094e+06	653888	1.0014e+06	4.68996e+06	1.85434e+06
N-Acetyl-L-aspartic acid	HMDB00812	299467	596728	1.07482e+06	137685	206355	564956	2.28031e+06	220710
N-Acetyl-D-glucosamine	HMDB00215	42431.4	21069.9	41739	40383.5	18601.6	40366	65987.3	67128.2
N-Acetylglutamic acid	HMDB01138	0	0	66532.1	78432.7	0	45913.7	160441	92268.1
N-Acetylglutamine	HMDB06029	21159.8	52358	97820.7	34993.8	12018.5	49201.1	211903	30050
N-Acetyl-L-alanine	HMDB00766	16542.5	28733.4	121458	50934.8	11314.3	38758.6	213315	55288.3
N-Acetylputrescine	HMDB02064	0	102677	191545	0	0	95905.2	172206	0
Ureidosuccinic acid	HMDB00828	809.718	0	40486.9	8709.95	0	0	83590.5	5659.31
NAD	HMDB00902	79662.5	526943	1.19603e+06	533216	59201	456237	2.12318e+06	751738
NADH	HMDB01487	3415.4	8407.12	47027.6	17865.6	2890	13135.5	72771.7	25484.2
Asymmetric dimethylarginine	HMDB01539	154889	158639	159429	452904	70654.8	189731	571582	1.15636e+06
Niacinamide	HMDB01406	497262	808830	1.22649e+06	964019	277821	921381	2.67163e+06	1.58574e+06
Nicotinic acid	HMDB01488	38804.2	48137.8	56151.9	37895.9	69517.4	36159.1	65672.3	49593.4
O-Acetylserine	HMDB03011	23586.2	40683	282831	139919	29598.9	53370	605868	129483
Ornithine	HMDB00214	723012	802217	759318	1.0357e+06	300562	918438	1.79116e+06	2.42771e+06
Pantothenic acid	HMDB62717	112754	217256	1.14142e+06	224201	65302	324326	1.57837e+06	474516
L-Phenylalanine	HMDB00159	499470	665085	849682	270391	292584	765155	1.52389e+06	336264
Phenylpropiolic acid	HMDB02359	29146.2	11720	14061.9	25247.2	19247.2	18655.9	3780.01	54719.4
Phosphoenolpyruvic acid	HMDB00263	63526.7	31344.6	130036	25251	20028	48930	249901	34397.7
L-Proline	HMDB00162	1.21879e+07	2.14794e+07	6.09684e+07	8.18863e+07	1.08944e+07	2.76124e+07	1.60182e+08	1.26714e+08
Pyridoxine	HMDB00239	567482	664894	607420	115358	263544	790941	1.14614e+06	225988
Pyroglutamic acid	HMDB00267	98832	140449	227170	145156	48422.4	147290	476619	271657
Pyruvic acid	HMDB00243	50201.9	48250	49424	41297.7	43147.5	68631.3	66705.7	35416
Quinolinic acid	HMDB00232	49418.3	207531	336513	91582	36311.8	230361	485996	76074.8
D-Ribose 5-phosphate	HMDB01548	13929.9	8700.8	23073.2	0	26557.6	16100.5	61835.8	27414.5
S-Adenosylhomocysteine	HMDB00939	19966.7	22328.6	139241	29950.2	14975.1	21280.7	164192	53595.1
5'-Methylthioadenosine	HMDB01173	300475	261717	1.34966e+06	260059	239316	314866	2.15829e+06	340282
sarcosine	HMDB00271	2.5658e+06	4.71698e+06	1.08089e+07	1.076e+07	1.30089e+06	5.46988e+06	2.26119e+07	1.7289e+07
L-Serine	HMDB00187	360320	644674	1.07597e+06	227684	208414	706795	915765	274226
Glycerol 3-phosphate	HMDB00126	4353.04	15587	44133.2	40192.7	10881.7	47578.1	72891.5	45344.9
Succinic acid	HMDB00254	79343.4	121403	149071	95884.2	44230.3	65756.8	200921	139785
Sucrose	HMDB00258	0	96734.2	61322	36996.1	0	86641.1	3459.65	67916.3
Taurine	HMDB00251	4.71335e+06	7.79756e+06	1.32734e+07	3.24497e+06	7.42445e+06	8.51356e+06	2.46109e+07	3.17107e+06
Thiamine	HMDB00235	188896	267221	465011	506806	84890.9	326722	854720	823132
L-Threonine	HMDB00167	288045	476815	899741	137302	200929	563528	1.6684e+06	140623
5-Thymidylic acid	HMDB01227	0	0	10964.4	0	0	0	19424.2	0
Thymine	HMDB00262	93329	125538	81425.1	77443.3	249811	94129.8	66855.6	94841.5
Trehalose	HMDB00975	50830.7	684498	444946	231887	81059.9	649341	960837	458038
Trimethylamine N-oxide	HMDB00925	421180	366726	719272	584744	792637	367821	829986	705310
L-Tryptophan	HMDB00929	253298	338855	337556	17264	162550	379124	606842	14418.1
L-Tyrosine	HMDB00158	744310	855057	1.07308e+06	669647	561135	997557	1.87081e+06	928692
Uridine 5'-diphosphate	HMDB00295	0	0	49635.3	23507.2	0	0	76182.3	32656.3
Uridine diphosphate glucose	HMDB00286	70530.2	93608.3	488061	121904	57036.1	104491	761050	165446
Uridine diphosphate-N-acetylglucosamine	HMDB00290	24382.1	38313.7	182424	74885.9	11754.1	26992.1	379656	128438
Uridine 5'-monophosphate	HMDB00288	18127.9	0	23382.8	5550.39	7352.64	7356.19	33823.4	8145.64
Uracil	HMDB00300	104772	155019	89007.1	57196.7	119098	83021.7	155334	104540
Uridine	HMDB00296	63537.7	19452.7	11058.1	27828.8	25424.9	29969.9	7700.2	56452
L-Valine	HMDB00883	625419	677837	844561	130373	318878	827937	1.4874e+06	159802
Xanthine	HMDB00292	194435	229224	251921	330671	104578	206870	520480	629949
Xanthosine	HMDB00299	131450	27478.2	104926	45714.6	65291.1	39180.9	147157	74450.5
